# Supplementary material for: The impact of preoperative anticoagulant administration on postoperative coagulation function and blood loss following posterior lumbar interbody fusion: a case–control study
Source: Front Med (Lausanne). 2026 Mar 9;13:1753809. doi: 10.3389/fmed.2026.1753809 (PMC13006289; doi:10.3389/fmed.2026.1753809)
Supplement: Supplementary file 1 [file Table_1.xlsx]

## Sheet: raw data
number	Group	Group	anticoagulant	Age	Gender	BMI	Disease type	Surgical segment	APTT	PT	TT	FIB	HB	RBC	HCT	PLT	CRP	ESR	Coexisting hypertension	surgical time	intraoperative bleeding	blood transfusion	postoperative drainage	APTT	PT	TT	FIB	PLT	HB(Postoperative 1st day)	RBC	HCT	HB(Postoperative 4th day)	RBC	HCT	HB（Postoperative 7th day）	RBC	HCT	HB(Last tested day)	RBC	HCT	Postoperative hospital stay
1	observation group	1	yes	75	Female	22.0317	LSS	4	25.8	10.9	14.54	3.04	142	4.46	0.41	276	0	20	yes	247	1100	yes	550	24.7	13.5	14.11	2.97	165	103	3.28	0.3	100	3.11	0.29	106	3.32	0.31	106	3.32	0.31	11
2	observation group	1	yes	74	Female	22.0386	LSS	3	27.4	9.9	15.7	2.65	119	3.58	0.35	170	0	7	yes	225	1200	yes	460	26.3	9.9	13.41	2.99	124	123	3.77	0.36	121	3.73	0.35	128	3.99	0.37	134	4.21	0.39	33
3	observation group	1	yes	62	Male	19.0451	LS	3	30.1	9.1	14.1	2.73	123	3.58	0.35	189	0	24	no	255	800	yes	210	29.2	9.7	14.6	3.07	163	123	3.71	0.36	122	3.97	0.35	121	3.98	0.35	121	3.98	0.35	7
4	observation group	1	yes	72	Male	27.5482	LS	2	29.5	10.7	15.6	2.32	142	4.37	0.42	131	0.63	12	no	175	600	yes	360	27.5	12	15.53	2.98	135	118	3.72	0.35	97	2.9	0.27	103	3.11	0.29	105	3.23	0.3	15
5	observation group	1	yes	68	Male	26.7299	LDH	3	32.6	11.7	16.2	2.89	144	4.33	0.41	234	1.35	9	no	240	800	yes	370	28.8	12.7	15.3	2.72	179	142	4.36	0.42	86	2.69	0.25	102	3.16	0.29	97	2.98	0.27	19
6	observation group	1	yes	80	Male	22.4996	LDH	2	24.7	12.8	13.44	3.02	108	4.31	0.33	204	0.81	50	no	235	1000	yes	680	28.2	12.4	14.72	2.56	156	95	3.64	0.29	108	3.37	0.31	116	3.62	0.33	112	3.48	0.32	17
7	observation group	1	yes	72	Male	19.1516	LSS	3	26.9	10.3	13.86	2.55	149	4.46	0.43	186	0	3	no	205	1300	yes	330	27.3	12.1	12.18	2.75	134	118	3.63	0.34	114	3.51	3.51	117	3.46	0.33	117	3.46	0.33	8
8	observation group	1	yes	55	Male	27.5482	LSS	2	29.8	11.5	16.17	2.86	142	4.48	0.43	115	1.63	7	no	235	800	yes	400	25.8	12	14	2.93	144	113	3.54	0.33	123	3.64	0.36	126	3.72	0.37	119	3.51	0.34	34
9	observation group	1	yes	68	Female	28.578	LSS	2	35.6	10.8	16.44	3.54	134	4.18	0.39	291	2.09	21	no	330	1000	yes	410	31	11.5	15.64	3.19	228	119	3.74	0.35	105	3.28	0.3	109	3.47	0.31	112	3.74	0.32	17
10	observation group	1	yes	68	Female	25.7117	LSS	2	29.4	11.2	16.06	2.93	117	3.86	0.36	234	2.37	15	no	210	600	yes	450	27	12.2	15.03	2.73	216	101	3.49	0.32	111	3.51	0.33	105	3.22	0.3	99	3.02	0.28	13
11	observation group	1	yes	66	Male	26.1224	LS	1	31	11.2	13.3	3.15	145	4.48	0.42	247	0.23	17	yes	200	300	no	230	27.6	12.8	14.7	3.06	201	114	3.5	0.33	125	3.97	0.38	145	4.46	0.42	129	4.08	0.39	16
12	observation group	1	yes	72	Female	24.9135	LS	1	33.9	11.1	14.7	4.23	107	3.74	0.34	268	16.47	82	yes	165	200	no	310	29.3	11.5	15.7	3.54	209	92	3.17	0.29	118	3.64	0.35	118	3.76	0.36	114	3.6	0.35	15
13	observation group	1	yes	61	Female	24.974	LS	2	28.6	10.7	14.18	3.02	142	4.17	0.4	328	0	13	yes	240	1100	no	330	27.5	11.8	13.98	2.38	222	131	4.07	0.38	105	3.2	0.31	108	3.33	0.32	108	3.41	0.33	17
14	observation group	1	yes	60	Female	22.8624	LS	1	29	10.3	14.9	3.34	146	4.75	0.41	261	2.32	16	yes	130	400	no	350	25.1	12	14.42	3.2	204	111	3.86	0.31	114	3.62	0.34	120	3.79	0.36	112	3.47	0.34	19
15	observation group	1	yes	73	Female	27.0552	LDH	1	28	11.7	17	2.96	140	4.55	0.41	250	0	41	yes	113	100	no	260	25.7	12.7	14.2	3.86	224	124	3.98	0.36	91	2.88	0.27	89	2.83	0.26	88	2.77	0.26	13
16	observation group	1	yes	76	Female	23.4375	LDH	2	33	9.7	15.31	2.69	137	4.39	0.41	166	0	13	yes	180	400	no	545	30.3	10.4	15.55	2.72	154	109	3.51	0.32	116	3.61	0.34	129	3.89	0.37	137	4.33	0.41	9
17	observation group	1	yes	69	Female	26.6728	LSS	1	33.6	10.9	16.49	2.81	129	4.34	0.38	165	1.42	8	yes	134	200	no	260	30	12.4	15.4	2.88	151	108	3.58	0.31	109	3.49	0.32	116	3.75	0.34	116	3.75	0.34	8
18	observation group	1	yes	64	Female	24.974	LSS	1	33.2	11	14.59	3.18	148	4.71	0.43	304	0	49	yes	155	500	no	330	29.6	11.3	15.01	3.25	266	130	4.19	0.39	99	3.32	0.3	100	3.34	0.3	100	3.34	0.3	9
19	observation group	1	yes	66	Female	28.3987	LSS	2	29.1	11.4	15.18	3.04	128	3.98	0.37	153	0	17	yes	245	800	no	360	26.3	11.3	14.66	2.85	171	107	3.38	0.31	131	4.18	0.39	140	4.37	0.41	137	4.42	0.42	20
20	observation group	1	yes	52	Female	28.578	LSS	2	28.6	11.6	15.4	2.93	129	3.91	0.38	256	0.64	19	yes	130	300	no	300	26.1	11.5	16.03	2.71	207	102	3.07	0.3	112	3.84	0.33	107	3.66	0.31	113	3.88	0.34	12
21	observation group	1	yes	60	Male	29.2969	LSS	1	27.3	10.8	14.42	2.08	138	4.31	0.4	121	0.8	2	no	179	500	no	350	28	11	13.4	2.71	132	126	3.79	0.36	95	3.14	0.28	102	3.36	0.3	102	3.36	0.3	10
22	observation group	1	yes	71	Male	21.875	LSS	1	31.1	10.9	13.1	3.76	152	4.73	0.44	315	0	26	no	185	400	no	320	27	11.8	13.98	3.35	239	109	3.37	0.31	112	3.39	0.32	114	3.39	0.32	120	3.61	0.34	12
23	observation group	1	yes	53	Male	31.25	LSS	1	33.2	10	12.97	2.5	154	4.47	0.44	153	0	8	no	164	300	no	400	30.9	11.3	14.44	2.45	135	130	3.85	0.37	124	3.99	0.37	127	4.09	0.38	126	4.41	0.39	12
24	observation group	1	yes	52	Male	21.2245	LSS	2	30.3	11	14.22	2.51	110	5.04	0.49	335	0	12	no	180	400	no	390	27.2	11.4	14.08	2.29	273	139	4.18	0.41	109	3.36	0.32	107	3.19	0.3	117	3.53	0.34	15
25	observation group	1	yes	56	Male	29.9836	LSS	1	40.8	11.6	15.75	2.36	166	5.52	0.5	325	0	2	no	155	500	no	300	33.4	13	14.73	2.69	291	143	4.76	0.42	127	3.9	0.36	110	3.36	0.31	110	3.36	0.31	9
26	observation group	1	yes	76	Female	27.3438	LS	1	35.2	9.9	16.29	2.79	148	4.72	0.44	237	0	24	no	210	500	no	310	33	10.4	15.48	2.82	208	125	4.02	0.37	105	3.3	0.31	104	3.35	0.31	110	3.52	0.34	16
27	observation group	1	yes	47	Female	25.0762	LDH	2	31.9	10.9	14.6	3.41	138	4.25	0.41	285	0.79	15	no	235	600	no	400	25.8	10.8	14.1	3.12	245	117	3.61	0.34	117	3.48	0.33	122	3.7	0.36	122	3.75	0.37	10
28	observation group	1	yes	65	Female	24.0346	LSS	1	32.3	11.5	14.88	2.57	126	4.21	0.39	186	0.21	40	no	126	300	no	330	28	12.6	14.82	2.49	131	103	3.31	0.3	120	3.7	0.36	129	3.9	0.37	141	4.34	0.43	13
29	observation group	1	yes	62	Female	25.3906	LSS	1	31.4	10.3	15	3.44	143	4.68	0.43	246	2.36	23	no	147	300	no	200	31.4	10.6	15.4	2.79	256	132	4.32	0.4	110	3.46	0.32	123	4	0.38	114	3.68	0.34	16
1	control group	2	no	76	Female	28.8889	LS	1	32.1	10.7	15.35	3.56	141	4.57	0.43	249	0	28	yes	150	800	yes	350	28	11.3	15.3	3.29	87	137	4.29	0.4	102	3.26	0.28	99	3.15	0.28	98	3.16	0.28	14
2	control group	2	no	68	Female	26.3465	LSS	3	38	9.8	14.6	3.24	125	3.81	0.38	276	3.91	36	yes	251	800	yes	530	36.4	12.1	14.2	2.82	185	109	3.5	0.33	121	3.74	0.34	120	3.6	0.33	118	3.63	0.34	12
3	control group	2	no	62	Male	21.2585	LS	3	33.1	11.1	15.3	3.37	143	4.49	0.41	190	1.86	14	no	271	800	yes	330	30.9	12.4	12.6	2.79	129	122	3.79	0.35	94	3.32	0.28	92	3.27	0.27	101	3.59	0.3	16
4	control group	2	no	66	Male	26.1224	LS	3	31.7	10.6	15.39	2.61	139	4.37	0.4	207	0	4	no	300	1000	yes	680	29.8	12.4	14.63	2.76	153	122	3.87	0.35	112	3.39	0.31	120	3.63	0.33	120	3.9	0.35	10
5	control group	2	no	62	Female	24.0346	LS	3	33.3	10.4	14.6	2.43	138	4.24	0.39	230	0	6	no	215	600	yes	410	29.5	12.3	13.6	3.05	203	127	3.81	0.35	126	3.56	0.36	118	3.38	0.34	118	3.38	0.34	9
6	control group	2	no	63	Female	28.2284	LSS	4	28.4	10.8	15.19	2.75	135	4.29	0.39	205	0	15	no	295	1500	yes	500	25.4	11.4	15.13	2.46	155	111	3.51	0.33	115	3.62	0.33	123	3.9	0.36	123	3.9	0.36	9
7	control group	2	no	55	Female	23.0469	LSS	1	34.5	11.5	15.92	2.26	131	4.16	0.38	162	0	5	no	180	500	yes	450	32.4	12.9	14.17	2.3	120	120	3.83	0.35	98	3.15	0.28	103	3.25	0.29	108	3.37	0.33	19
8	control group	2	no	70	Female	26.6667	LSS	2	34.2	10.3	13.8	3.05	136	3.69	0.35	168	0.2	20	no	210	400	yes	450	29.2	12.4	14.1	3.06	116	95	2.91	0.27	108	3.44	0.31	97	3.34	0.29	114	3.67	0.33	14
9	control group	2	no	53	Male	29.3848	LS	1	33.7	12.5	16.1	2.69	147	4.36	0.43	145	0	18	yes	225	600	no	370	33	13	16	2.5	129	127	3.69	0.37	95	3.1	0.28	113	3.72	0.34	122	4.03	0.37	9
10	control group	2	no	63	Male	23.03	LDH	1	30.7	11.4	14.1	2.69	118	3.88	0.35	264	4.56	9	yes	150	300	no	170	29.3	12.1	14.9	2.96	240	107	3.56	0.32	109	3.54	0.32	127	3.98	0.36	112	3.83	0.33	15
11	control group	2	no	55	Male	24.9649	LSS	2	32	11.9	13.9	2.93	149	4.66	0.44	252	2.13	2	yes	170	400	no	250	28.3	12.3	14.18	2.63	241	123	3.79	0.36	97	2.88	0.29	96	2.88	0.29	99	2.94	0.3	10
12	control group	2	no	63	Female	25.3906	LS	1	28.3	11.9	13.43	2.52	138	4.43	0.39	184	0.84	18	yes	130	300	no	280	25.4	12.2	13.36	2.61	166	111	3.61	0.32	97	3.21	0.3	100	3.3	0.31	85	2.87	0.27	19
13	control group	2	no	69	Female	30.0433	LDH	1	32.9	10.9	16.46	3.46	128	4.07	0.39	216	3.35	33	yes	116	350	no	220	28.7	12	15.3	3.48	220	124	4.01	0.39	126	4.01	0.36	136	4.37	0.39	112	3.54	0.32	12
14	control group	2	no	64	Female	20.3125	LSS	1	30.7	10.2	15.2	3.73	133	4.02	0.38	187	0	30	yes	65	150	no	290	30.1	11	16	3.71	141	118	3.51	0.34	102	3.36	0.3	102	3.39	0.3	100	3.26	0.29	12
15	control group	2	no	70	Female	29.9376	LSS	1	29.7	11	16.63	3.15	125	4.03	0.36	172	3.22	0	yes	130	100	no	300	26.5	11.2	17.55	2.77	161	108	3.38	0.31	101	3.17	0.28	98	3.05	0.28	114	3.52	0.33	16
16	control group	2	no	57	Female	25.5102	LSS	2	32.6	13	14.1	2.91	142	4.55	0.42	116	0	24	no	180	800	no	240	28.6	15.4	14.1	2.67	98	117	3.68	0.34	142	4.28	0.41	136	4.14	0.4	140	4.59	0.42	13
17	control group	2	no	53	Male	22.9854	LS	1	32.6	12.1	13.8	2.49	150	4.62	0.43	270	0.54	6	no	198	300	no	230	29.8	14.1	13.3	2.67	254	132	4.12	0.38	121	3.61	0.35	112	3.31	0.32	112	3.31	0.32	10
18	control group	2	no	48	Male	23.6614	LS	1	30.8	11.3	14.02	2.36	147	4.48	0.42	194	0	15	no	160	500	no	330	27.3	12.9	14.87	2.17	149	102	3.08	0.29	106	3.28	0.3	105	3.32	0.31	105	3.32	0.31	8
19	control group	2	no	77	Male	26.1719	LS	1	31	11.6	14.3	2.97	140	4.47	0.42	167	0.96	15	no	138	300	no	600	27.9	12.4	14.54	2.58	147	110	3.37	0.32	118	3.75	0.32	116	3.75	0.33	116	3.75	0.33	8
20	control group	2	no	78	Male	24.2215	LDH	1	31.5	11.7	14.59	2.47	148	4.63	0.45	227	1.95	26	no	156	400	no	200	29.4	12.5	14.1	2.15	188	115	3.59	0.35	111	3.35	0.32	118	3.63	0.35	121	3.68	0.36	10
21	control group	2	no	58	Male	34.2561	LSS	1	28.3	11.1	15.81	2.08	140	4.33	0.4	219	0	2	no	152	400	no	280	25.8	13.7	13.86	2.71	214	117	3.67	0.34	86	3.28	0.26	95	3.85	0.3	100	3.9	0.32	12
22	control group	2	no	55	Male	23.3887	LSS	1	28.5	10.8	14.79	3.47	150	4.9	0.44	233	1.99	14	no	110	300	no	350	28.2	12.2	14.71	2.97	212	127	4.16	0.37	98	3.15	0.29	105	3.36	0.31	105	3.36	0.31	6
23	control group	2	no	76	Male	24.2215	LSS	1	29.5	11.3	14.23	3.11	151	4.31	0.44	155	1.03	10	no	190	500	no	330	27.7	13.3	14.29	2.71	139	120	3.42	0.34	111	3.52	0.33	120	3.65	0.34	116	3.89	0.36	13
24	control group	2	no	60	Male	25.2493	LSS	1	31.4	11	15.5	3.07	125	4.03	0.37	190	6.03	20	no	180	400	no	260	29.3	12.2	15.3	2.71	191	117	3.78	0.35	123	3.91	0.36	129	4.22	0.39	122	4.06	0.38	15
25	control group	2	no	59	Male	24.2215	LSS	2	33.3	11.4	15.4	2.72	153	4.85	0.46	207	0	9	no	150	300	no	180	26.8	10.8	14.76	3.7	166	111	3.48	0.33	88	2.76	0.26	101	3.21	0.3	92	2.92	0.27	12
26	control group	2	no	61	Female	20.8117	LDH	1	25.9	11.7	15.56	2.68	122	3.89	0.36	122	0.55	10	no	160	300	no	310	27.1	13.3	14.71	2.92	114	104	3.28	0.3	88	2.95	0.27	80	2.78	0.25	89	3.06	0.28	20
27	control group	2	no	54	Female	22.0317	LS	1	36.6	11.1	15.04	2.79	131	4.26	0.38	258	0	28	no	125	400	no	350	30.8	11.6	15.1	2.87	163	102	3.21	0.29	104	3.19	0.31	112	3.43	0.33	109	3.33	0.33	12
28	control group	2	no	50	Female	24.0346	LS	2	31.6	10.8	14.5	3.05	130	4.39	0.38	318	3.62	32	no	180	600	no	310	30.2	11.2	14	3.04	342	115	3.94	0.34	102	3.18	0.3	107	3.38	0.32	113	3.6	0.34	16
29	control group	2	no	66	Female	18.3655	LDH	1	32.1	9.3	14.6	3.15	122	4.03	0.38	214	1.04	16	no	110	100	no	110	28.1	11.2	13.44	3	190	100	3.27	0.31	123	3.8	0.35	107	3.42	0.32	109	3.52	0.33	16
30	control group	2	no	46	Female	21.4844	LSS	2	28.9	12.8	14.6	2.67	118	4.24	0.35	271	0	21	no	274	400	no	220	26.6	13.9	14.2	2.78	233	101	3.67	0.3	135	4.47	0.42	123	4.1	0.38	130	4.32	0.4	21
31	control group	2	no	57	Female	31.2488	LSS	1	34.5	11.3	14.94	3.56	139	4.37	0.41	261	16.82	26	no	156	300	no	220	30.3	11.8	16.65	3.27	248	113	3.61	0.33	110	3.43	0.32	109	3.41	0.32	109	3.41	0.32	21
32	control group	2	no	78	Female	24.0346	LSS	1	26.2	10.6	15.84	2.59	132	3.92	0.4	240	1.36	11	no	85	250	no	130	24.1	12.3	15.17	2.79	175	108	3.22	0.32	133	4.38	0.39	138	4.66	0.41	138	4.58	0.41	10

## Sheet: figure
HB
Group	Preoperative day	Postoperative 1st day	Postoperative 4th day	Postoperative 7th day	Last tested day
Observation group	140	118	112	116	114
Control group	138	115	108.5	110.5	112
RBC
Group	Preoperative day	Postoperative 1st day	Postoperative 4th day	Postoperative 7th day	Last tested day
Observation group	4.37	3.71	3.49	3.62	3.53
Control group	4.32	3.61	3.38	3.42	3.57
HCT
Group	Preoperative day	Postoperative 1st day	Postoperative 4th day	Postoperative 7th day	Last tested day
Observation group	0.41	0.34	0.33	0.33	0.34
Control group	0.4	0.34	0.31	0.32	0.33
